# Supplementary material for: Adjuvant Chemotherapy and Radiotherapy in Resected Pancreatic Ductal Adenocarcinoma: A Systematic Review and Clinical Practice Guideline
Source: Curr Oncol. 2023 Jul 8;30(7):6575–86. doi: 10.3390/curroncol30070482 (PMC10378160; doi:10.3390/curroncol30070482)
Supplement: Supplementary file 1 [file curroncol-30-00482-s001.zip]

Archive with 1 entries (1 files):
- curroncol-2382727-supplementary.pdf
